# Supplementary material for: An Assessment of Siderophore Production, Mucoviscosity, and Mouse Infection Models for Defining the Virulence Spectrum of Hypervirulent Klebsiella pneumoniae
Source: mSphere. 2021 Mar 24;6(2):e00045-21. doi: 10.1128/mSphere.00045-21 (PMC8546679; doi:10.1128/mSphere.00045-21)
Supplement: TABLE S1 [file msphere.00045-21-st001.xlsx]

## Sheet: Sheet1
Supplementary Table 1
Strains used in this study
			Site of	Primary site								CD1 SQ Challenge inocula				Mucoviscosity
	Strain	Capsule	strain	of infection	Metastatic or	Geographic	Biomarker					e3	e5	e7	Siderophore mg/ml	pre/post OD600 Mean (SD)		Strain	Reference
	designation	type	isolation	(probable)	additional sites	location	iucA	iroB	rmpA	rmpA2	peg-344	mortality	mortality	mortality	Mean (SD)	LB	MM	designation
I. Fully Virulent hvKP	hvKP1	K2	liver	liver	spleen	Buffalo, NY, USA	+	+	+	+	+	12/20	14/15	n/a	477.8 (33.21)	0.300 (0.167)	0.164 (0.016)	hvKP1	#8
(fvhvKP)	hvKP2	K1	blood	eye	none	Buffalo, NY, USA	+	+	+	+	+	10/10	n/a	n/a	475.1 (84.90)	0.682 (0.148)	0.521 (0.100)	hvKP2	#8
	hvKP4	K1	liver	liver	eye	New York, NY, USA	+	+	+	+	+	5/5	n/a	n/a	169 (37.36)	0.289 (0.107)	0.295 (0.096)	hvKP4	#8
	hvKP5	K2	blood	lung	none	Iowa City, IA, USA	+	+	+	+	+	5/5	n/a	n/a	367 (105.1)	0.268 (0.100)	0.248 (0.149)	hvKP5	#8
	hvKP6	K1	blood	liver	none	Niagara Falls, NY, USA	+	+	+	+	+	5/5	n/a	n/a	317.6 (54.33)	0.523 (0.22)	0.558 (0.103)	hvKP6	#8
	hvKP9	K1	blood	blood	epidural space, psoas muscle	Boston, MA, USA	+	+	+	+	+	5/5	n/a	n/a	543.7 (8.257)	0.583 (0.135)	0.494 (0.139)	hvKP9	#8
	hvKP16	K54	blood	tonsil	deep neck	Taipei, Taiwan	+	+	+	+	+	5/5	n/a	n/a	358.3 (23.4)	0.497 (0.186)	0.377 (0.101)	hvKP16	#8
	hvKP17	K54	blood	urinary tract	leg	Taipei, Taiwan	+	+	+	+	+	5/5	n/a	n/a	287 (62.70)	0.152 (0.048)	0.181 (0.030)	hvKP17	#8
	hvKP18	K20	blood	urinary tract	leg	Taipei, Taiwan	+	+	+	+	+	4/5	n/a	n/a	112.5 (0.88)	0.613 (0.112)	0.358 (0.107)	hvKP18	#8
	hvKP24	K20	blood	liver	none	St. Paul, MN, USA	+	+	+	+	+	4/5	n/a	n/a	511.3 (19.8)	0.368 (0.138)	0.305 (0.107)	hvKP24	#8
	hvKP41	K2	blood	liver	meninges	Taipei, Taiwan	+	+	+	+	+	5/5	n/a	n/a	242.4 (92.51)	0.664 (0.079)	0.556 (0.022)	hvKP41	#8
	hvKP43	K54	blood	liver	meninges	Taipei, Taiwan	+	+	+	+	+	4/5	n/a	n/a	425.7 (80.81)	0.599 (0.036)	0.390 (0.090)	hvKP43	#8
	hvKP65	K2	blood	liver	none	Taipei, Taiwan	+	+	+	+	+	5/5	n/a	n/a	147.9 (10.30)	0.452 (0.041)	0.410 (0.022)	hvKP65	#8
	hvKP69	K20	liver	liver	none	Taipei, Taiwan	+	+	+	+	+	5/5	n/a	n/a	169.5 (28.64)	0.437 (0.123)	0.418 (0.060)	hvKP69	#8
	hvKP70	K20	blood	liver	none	Taipei, Taiwan	+	+	+	+	+	2/5	4/5	n/a	114.7 (10.46)	0.231 (0.137)	0.201 (0.048)	hvKP70	#8
II. Partially Virulent hvKP	hvKP13	K1	blood	iliopsoas	thigh	Taipei, Taiwan	+	+	+	+	+	0/10	1/5	n/a	521.82 (23.82)	0.500 (0.024)	0.300 (0.098)	hvKP13	#8
(pvhvKP)	hvKP42	K1	blood	liver	meninges, brain	Taipei, Taiwan	-	+	+	-	+	0/10	0/5	1/5	34.51 (4.911)	0.602 (0.087)	0.667 (0.023)	hvKP42	#8
	hvKP63	K2	liver	liver	none	Taipei, Taiwan	+	+	+	+	+	0/10	0/5	4/5	452.9 (112.9)	0.377 (0.089)	0.595 (0.023)	hvKP63	#8
	hvKP67	K5	blood	liver	none	Taipei, Taiwan	+	+	+	+	+	0/10	0/5	4/5	224.4 (12.62)	0.693 (0.081)	0.705 (0.027)	hvKP67	#8
	hvKP68	K5	blood	liver	none	Taipei, Taiwan	+	+	+	+	+	0/10	1/5	n/a	374.9 (131.3)	0.663 (0.110)	0.628 (0.056)	hvKP68	#8
	hvKP74	K57	blood	liver	none	Taipei, Taiwan	+	+	+	+	+	0/10	0/5	5/5	249.7 (30.42)	0.360 (0.085)	0.393 (0.210)	hvKP74	#8
	hvKP81	K57	blood	liver	none	Taipei, Taiwan	+	+	+	+	+	0/5	0/5	5/5	374.4 (8.283)	0.326 (0.189)	0.367 (0.222)	hvKP81	#8
	hvKP84	K5	blood	liver	none	Taipei, Taiwan	+	+	+	+	+	0/10	0/5	4/5	330.9 (104.0)	0.751 (0.036)	0.602 (0.098)	hvKP84	#8
	hvKP85	K5	liver	liver	none	Buffalo, NY, USA	+	+	+	+	+	0/5	0/5	5/5	185.14 (10.24)	0.734 (0.054)	0.519 (0.087)	hvKP85	#8
	hvKP94	K1	blood	prostate	none	Buffalo, NY, USA	+	+	+	+	+	0/10	7/10	8/10	15.85 (2.570)	0.513 ((0.102)	0.544 (0.054)	hvKP94	This study
	21841	K20	fluid	n/a	n/a	Washington, DC, USA	+	+	+	+	+	0/10	0/5	3/5	427.3 (163.4)	0.290 (0.142)	0.272 (0.033)	21841	This study
	352310	K2	blood	n/a	n/a	Bethesda, MD, USA	+	+	+	+	+	0/10	1/5	5/5	426.9 (126.6)	0.201 (0.040)	0.345 (0.076)	352310	This study
	25188	K1	rectal swab	n/a	n/a	Landstuhl, Germany	+	+	+	+	+	0/10	0/5	5/5	319.6 (66.66)	0.438 (0.059)	0.307 (0.018)	25188	This study
	505107	K57	urine	n/a	n/a	Thailand	+	+	+	+	+	0/10	3/5	n/a	185.3 (49.75)	0.084 (0.037)	0.154 (0.055)	505107	This study
III. Classical	cKP1	NT	blood	n/a	n/a	Montreal, QC, CAN	-	-	-	-	-	0/10	n/a	0/10	25.03 (10.47)	0.065 (0.010)	0.107 (0.032)	cKP1	#8
(cKP)	cKP2	NT	blood	n/a	n/a	Montreal, QC, CAN	-	-	-	-	-	0/5	n/a	0/5	21.85 (4.804)	0.102 (0.027)	0.147 (0.047)	cKP2	#8
	cKP7	NT	blood	n/a	n/a	Montreal, QC, CAN	-	-	-	-	-	0/5	n/a	0/5	19.89 (1.320)	0.078 (0.021)	0.156 (0.051)	cKP7	#8
	cKP8	NT	blood	n/a	n/a	Montreal, QC, CAN	-	-	-	-	-	0/5	n/a	0/5	15.33 (2.585)	0.003 (0.003)	0.028 (0.011)	cKP8	#8
	cKP9	NT	blood	n/a	n/a	Oxford, ENG, UK	-	-	-	-	-	0/5	n/a	0/5	16.52 (3.049)	0.091 (0.008)	0.189 (0.069)	cKP9	#8
	cKP10	NT	blood	n/a	n/a	Oxford, ENG, UK	-	-	-	-	-	0/5	n/a	0/5	26.85 (9.271)	0.067 (0.005)	0.090 (0.034)	cKP10	#8
	cKP13	NT	blood	n/a	n/a	Oxford, ENG, UK	-	-	-	-	-	0/5	n/a	0/5	22.39 (10.33)	0.091 (0.039)	0.079 (0.021)	cKP13	#8
	cKP14	NT	blood	n/a	n/a	Oxford, ENG, UK	-	-	-	-	-	0/5	n/a	0/5	23.04 (5.448)	0.087 (0.029)	0.048 (0.023)	cKP14	#8
	cKP22	K57	blood	n/a	n/a	Buffalo, NY, USA	- -	-	-	-	-	0/5	n/a	0/5	17.6 (5.041)	0.257 (0.149)	0.123 (0.020)	cKP22	#8
	cKP23	NT	blood	n/a	n/a	Buffalo, NY, USA	-	-	-	-	-	0/5	0/5	0/5	14 (5.074)	0.045 (0.033)	0.070 (0.029)	cKP23	#8
	cKP25	NT	blood	n/a	n/a	Buffalo, NY, USA	-	-	-	-	-	0/5	n/a	0/5	18.91 (5.469)	0.124 (0.050)	0.100 (0.035)	cKP25	#8
	cKP26	NT	blood	n/a	n/a	Buffalo, NY, USA	-	-	-	-	-	0/5	n/a	0/5	21.14 (8.060)	0.100 (0.054)	0.084 (0.030)	cKP26	#8
	cKP28	NT	blood	n/a	n/a	Buffalo, NY, USA	-	-	-	-	-	0/5	n/a	0/5	23.49 (1.552)	0.089 (0.033)	0.093 (0.016)	cKP28	#8
	cKP29	NT	blood	n/a	n/a	Buffalo, NY, USA	-	-	-	-	-	0/5	n/a	0/5	19.11 (3.282)	0.144 (0.063)	0.095 (0.084)	cKP29	#8
	cKP30	NT	blood	n/a	n/a	Montreal, QC, CAN	-	-	-	-	-	0/5	n/a	0/5	12.86 (3.245)	0.045 (0.042)	0.065 (0.049)	cKP30	#8
