# Supplementary material for: An Assessment of Siderophore Production, Mucoviscosity, and Mouse Infection Models for Defining the Virulence Spectrum of Hypervirulent Klebsiella pneumoniae
Source: mSphere. 2021 Mar 24;6(2):e00045-21. doi: 10.1128/mSphere.00045-21 (PMC8546679; doi:10.1128/mSphere.00045-21)
Supplement: TABLE S3 [file msphere.00045-21-st003.xlsx]

## Sheet: Sheet1
Supplementary Table 3
Challenge inocula for animal experiments
Bacterial	Mouse	Infection	Average inoculum
Strain	Strain	Route
hvKP2	CD1	SQ	260	2800	n/a	n/a	n/a	n/a	n/a
hvKP2	CD1	IP	265	3960	39600	396000	n/a	n/a	n/a
hvKP2	BALB/c	IP	260	2350	23500	235000	n/a	n/a	n/a
hvKP2	C57BL/6	IP	260	2350	23500	235000	n/a	n/a	n/a
hvKP94	CD1	SQ	275	3150	28500	315000	2850000	24750000	n/a
hvKP94	CD1	IP	290	2725	27250	290000	n/a	n/a	n/a
hvKP94	BALB/c	IP	275	2800	28000	295000	2775000	27750000	n/a
hvKP94	C57BL/6	IP	275	2800	29502	295000	2775000	n/a	n/a
cKP1	CD1	SQ	n/a	2575	n/a	n/a	n/a	25000000	320000000
cKP1	CD1	IP	n/a	2050	20500	145000	1450000	14500000	250000000
cKP1	BALB/c	IP	n/a	1320	13200	132000	1925000	19250000	272500000
cKP1	C57BL/6	IP	n/a	1320	13202	132020	1925000	19250000	272500000
