# Supplementary material for: An Assessment of Siderophore Production, Mucoviscosity, and Mouse Infection Models for Defining the Virulence Spectrum of Hypervirulent Klebsiella pneumoniae
Source: mSphere. 2021 Mar 24;6(2):e00045-21. doi: 10.1128/mSphere.00045-21 (PMC8546679; doi:10.1128/mSphere.00045-21)
Supplement: TABLE S2 [file msphere.00045-21-st002.xlsx]

## Sheet: Sheet1
Supplementary Table 2
Multiplex PCR primers
	Target	Primer sequence	Product
Reaction 1	iroB forward	CAAAAAAGCAGCAGAGGC	585bp
annealing temp: 60℃	iroB reverse	TCACTGGCGGAATCCAACAC
	gapA forward	GTGGGACGAAGTTGGTGTTGAC	301bp
	gapA reverse	TTTCTGAGTAGCGGTGGTAGCGTG
	iucA1 forward	AATCAATGGCTATTCCCGCTG	239bp
	iucA1 reverse	CGCTTCACTTCTTTCACTGACAGG
	irp2 forward	CATACCCCTGAAGCGGAAAACC	99bp
	irp2 reverse	GCCAGTTGATAAGAGTTGCTGCC	99bp
Reaction 2	peg1631 forward	GGGATTTATCAACCGCTTTG	503bp
annealing temp: 60℃	peg1631 reverse	TCTCCAGCATCATCGTCA
	peg589 forward	TGAACCCCTGAAGGTCTATC	236bp
	peg589 reverse	GTGATGAATAAACTACTGCGGC
Reaction 3	peg344 forward	CTTGAAACTATCCCTCCAGTC	508bp
annealing temp: 53℃	peg344 reverse	CCAGCGAAAGAATAACCCC
	prmpA forward	CAGTAGGCATTGCAGCA	332bp
	prmpA reverse	GAGTAGTTAATAAATCAATAGCAAT
Reaction 4
annealing temp: 53℃	iucA2 forward	GCTTATTTCTCCCCAACCC	583bp
	iucA2 reverse	TCAGCCCTTTAGCGACAAG
	prmpA2 forward	GGATGCCCTCCTCCTG	430bp
	prmpA2 reverse	GTGCAATAAGGATGTTACATTA
	terB forward	TATCGCTGTTGCCAGTGAC	288bp
	terB reverse	CGGACAGCACTCTTCTCATC
