# Supplementary material for: An Assessment of Siderophore Production, Mucoviscosity, and Mouse Infection Models for Defining the Virulence Spectrum of Hypervirulent Klebsiella pneumoniae
Source: mSphere. 2021 Mar 24;6(2):e00045-21. doi: 10.1128/mSphere.00045-21 (PMC8546679; doi:10.1128/mSphere.00045-21)
Supplement: TABLE S4 [file msphere.00045-21-st004.xlsx]

## Sheet: Sheet1
Supplementary Table 4
P values for animal experiments
	CD1 SQ
	cKP1 vs hvKP2		cKP1 vs hvKP94		hvKP2 vs hvKP94
e2	n/a		n/a		0.0003	***
e3	<0.0001	****	>0.9999	ns	<0.0001	****
e4	n/a		n/a		n/a
e5	n/a		n/a		n/a
e6	n/a		n/a		n/a
e7	n/a		0.0003	***	n/a
e8	n/a		n/a		n/a
	CD1 IP
	cKP1 vs hvKP2		cKP1 vs hvKP94		hvKP2 vs hvKP94
e2	n/a		n/a		0.0293	*
e3	0.0041	**	>0.9999	ns	0.0041	**
e4	0.0012	**	>0.9999	ns	0.0012	**
e5	<0.0001	****	0.0116	*	0.0001	***
e6	n/a		n/a		n/a
e7	n/a		n/a		n/a
e8	n/a		n/a		n/a
	BalbC IP
	cKP1 vs hvKP2		cKP1 vs hvKP94		hvKP2 vs hvKP94
e2	n/a		n/a		0.0671	ns
e3	0.0012	**	>0.9999	ns	0.0012	**
e4	<0.0001	****	>0.9999	ns	<0.0001	****
e5	0.0001	***	0.0671	ns	0.0002	***										P
e6	n/a		<0.0001	****	n/a
e7	n/a		<0.0001	****	n/a
	C57/BL6 IP
	cKP1 vs hvKP2		cKP1 vs hvKP94		hvKP2 vs hvKP94
e2	n/a		n/a		0.1464	ns
e3	0.0289	*	>0.9999	ns	0.0289	*
e4	0.0014	**	0.0113	*	0.3013	ns
e5	<0.0001	****	0.0003	***	0.4598	ns
e6	n/a		<0.0001	****	n/a
e7	n/a		n/a		n/a
	hvKP2		hvKP2		hvKP2
	CD1 SQ vs CD1 IP		CD1 SQ vs BalbC IP		CD1 IP vs BalbC IP
e2	0.1583	ns	0.0953	ns	0.85	ns
e3	0.381	ns	0.0768	ns	0.9345	ns
